# Supplementary material for: Structural design of the minute clypeasteroid echinoid Echinocyamus pusillus
Source: R Soc Open Sci. 2018 May 9;5(5):171323. doi: 10.1098/rsos.171323 (PMC5990780; doi:10.1098/rsos.171323)
Supplement: Data origin [file rsos171323supp1.xlsx]

## Sheet: Sheet1
analysis	action	slices	section
measurement	plate thickness	304	horizontal
volumetric	plate density	101-130	horizontal
	buttress density	479-498	horizontal
figure 2A	image stacking	109	horizontal
		127	horizontal
		151	horizontal
		175	horizontal
* based on processed data
slices of processed data differ from raw data
