# Supplementary material for: Structural design of the minute clypeasteroid echinoid Echinocyamus pusillus
Source: R Soc Open Sci. 2018 May 9;5(5):171323. doi: 10.1098/rsos.171323 (PMC5990780; doi:10.1098/rsos.171323)
Supplement: Plate measurements [file rsos171323supp2.xlsx]

## Sheet: Sheet1
slice*	set	length.mu	key
450	1	476.88	set
450	2	370.3	perradial_sutures
450	3	367.56	1 = I
450	4	367.84	2 = II
450	5	479.65	3 = III
450	6	288.24	4 = IV
450	7	313.99	5 = V
450	8	280.49	interradial_sutures
450	9	307.65	6 = 1
450	10	607.03	7 = 2
450	11	283.16	8 = 3
450	12	303.83	9 = 4
450	13	317.2	10 = 5
450	14	321.58	adradial_sutures
450	15	281.23	11 = I-1
450	16	293.85	12 = 1-II
450	17	262.14	13 = II-2
450	18	276.02	14 = 2-III
450	19	353.54	15 = III-3
450	20	354.05	16 = 3-IV
450	21	277.89	17 = IV-4
450	22	275.64	18 = 4-V
450	23	258.55	19 = V-5
450	24	215.81	20 = 5-I
450	25	249.44	plates
450	26	225.34	21 = Ia
450	27	222.18	22 = Ib
450	28	193.1	23 = IIa
450	29	305.59	24 = IIb
450	30	257.12	25 = IIIa
450	31	958.87	26 = IIIb
450	32	1015.76	27 = IVa
450	33	904.77	28 = IVb
450	34	751.91	29 = Va
450	35	730.75	30 = Vb
450	36	968.58	31 = 1a
450	37	857.39	32 = 1b
450	38	899.82	33 = 2a
450	39	1493.49	34 = 2b
450	40	1586.68	35 = 3a
400	1	464.1	36 = 3b
400	2	340.52	37 = 4a
400	3	353.31	38 = 4b
400	4	353.88	39 = 5a
400	5	467.71	40 = 5b
400	6	327.72	* slice nr. differ from raw data
400	7	346.25
400	8	327.62
400	9	341.85
400	10	487.58
400	11	295.65
400	12	306
400	13	366.4
400	14	295.71
400	15	416.24
400	16	330.11
400	17	366.06
400	18	292.97
400	19	333.46
400	20	330
400	21	236.87
400	22	260.63
400	23	216.2
400	24	219.29
400	25	260.85
400	26	311.87
400	27	246.34
400	28	231.47
400	29	264.62
400	30	223.36
400	31	869.96
400	32	912.49
400	33	842.63
400	34	697.39
400	35	710.37
400	36	924.85
400	37	822.17
400	38	781.52
400	39	1299.45
400	40	1392.38
350	1	444.08
350	2	380.94
350	3	398.09
350	4	370.78
350	5	444.15
350	6	464.8
350	7	385.44
350	8	399.29
350	9	395.29
350	10	386.96
350	11	420.95
350	12	369.23
350	13	395.47
350	14	454.35
350	15	426.62
350	16	391.13
350	17	433.48
350	18	412.38
350	19	444.33
350	20	396.78
350	21	306.23
350	22	299.24
350	23	288.66
350	24	278.14
350	25	319.52
350	26	359.83
350	27	324.03
350	28	306.19
350	29	254.39
350	30	265.09
350	31	874.99
350	32	887.03
350	33	785.01
350	34	614.91
350	35	657.91
350	36	826.74
350	37	830.73
350	38	787.2
350	39	1176.65
350	40	1237.19
