# Supplementary material for: Structural design of the minute clypeasteroid echinoid Echinocyamus pusillus
Source: R Soc Open Sci. 2018 May 9;5(5):171323. doi: 10.1098/rsos.171323 (PMC5990780; doi:10.1098/rsos.171323)
Supplement: volumetric analyses [file rsos171323supp3.xlsx]

## Sheet: Tabelle1
plate	transect	roi	voxel.total	voxel.positive
1	1	1	27000	14218
1	1	2	27000	11961
1	1	3	27000	12693
1	2	1	27000	12841
1	2	2	27000	11713
1	2	3	27000	12081
1	3	1	27000	12763
1	3	2	27000	13181
1	3	3	27000	13154
2	1	1	27000	13019
2	1	2	27000	11008
2	1	3	27000	12964
2	2	1	27000	14612
2	2	2	27000	12354
2	2	3	27000	13617
2	3	1	27000	14451
2	3	2	27000	12641
2	3	3	27000	13016
3	1	1	27000	14032
3	1	2	27000	12244
3	1	3	27000	12928
3	2	1	27000	13290
3	2	2	27000	11328
3	2	3	27000	12166
3	3	1	27000	13345
3	3	2	27000	13490
3	3	3	27000	13346
4	1	1	8000	7359
4	1	2	8000	5461
4	1	3	8000	6659
